# Supplementary material for: Identification and Functional Speculation of Genes Related to Sex Pheromone Synthesis Expressed in the Gonads of Female Gynaephora qinghaiensis (Lepidoptera: Lymantriidae)
Source: Genes (Basel). 2025 Sep 5;16(9):1046. doi: 10.3390/genes16091046 (PMC12470009; doi:10.3390/genes16091046)
Supplement: Supplementary file 1 [file genes-16-01046-s001.zip]

Archive with 1 entries (1 files):
- genes-3782530-supplementary.xlsx
