# Supplementary material for: Identification and Functional Speculation of Genes Related to Sex Pheromone Synthesis Expressed in the Gonads of Female Gynaephora qinghaiensis (Lepidoptera: Lymantriidae)
Source: Genes (Basel). 2025 Sep 5;16(9):1046. doi: 10.3390/genes16091046 (PMC12470009; doi:10.3390/genes16091046)
Supplement: Supplementary file 1 [file genes-16-01046-s001.zip › genes-3782530-supplementary.xlsx]

## Sheet: Sheet1
Table S1. Primers used in the study
Gene	(5′-3′) Forward primer	(5′-3′) Reverse primer
ACC1	CCAGTTCGTGCAGTATTCGG	CAGCCCAACGTTGATACTCG
DES1	GCTGTGTTTGTGATCGGGTT	GGAGTCTGGAGGCGATCTTT
DES2	CAAGCCGGCGGAAAATCATA	GCAACTGTACCACCACCATG
DES3	AGGCCACATTACCACTCCAA	CCGCCGATGTCTCTGAGTAT
DES4	ATAGCTACATTGTGGGGCGA	GAGCAGCAGAGTTAACCAGC
DES5	CTGCTGTTGGAGTTGGTCAC	ACATCCTCCAGCTGTCACTT
DES6	TACTTGTACGCCTTGCTTGC	AGCACTGTTGACAAGCCAAG
DES7	TAGCTGATCCACACGACGTT	CCTCACAACAGGGTCAGCTA
DES8	CTCTGGCGTGTTTCATCCTG	GAGCCACGGAATTCACCATC
AR1	TCGGGTCTTGGAGAATGCTT	GACGGGTCTTACTGTACGGT
AR2	TGAGAAAGGAGTGAAGCCAGT	CGGCTGCTGTGTCTATCAAC
AR3	AGGATTGTTGTCTGAGGCCC	GTCCTATTGTGCTTCTTGGCT
AR4	AAATGCCCATTGTCGCTCTC	TAGCTGCCGTGTCGATATGT
AR5	TGATCCCCAAATCGGTGACA	AGATGTGGCAATCGGTACCA
AR6	TAGTGGAGAAAGCGTGCAGA	AGGAACAGGGTCTTTGCCTT
FAR1	GATGCGGCAGAAGAAAGGAG	AAGCTTTCCGGTCTCTGGTT
FAR2	ACAGGCCGAACACGTATACA	ACCTTTCACTGGCTCTCGAA
FAR3	CTAACCACGAAGATGCACCG	ATATTGCTTGAACGGTGGGC
FAR4	TGTCCGTAGTTCCTGGTGAC	GTCGAACTTGAGGGTTGCAG
FAR5	TATTTCACGATGCGCCCATG	CCTCCTTCTACTGCCTGCTT
FAR6	TTTCAGGTGTAGTTCGTCGC	TGACAACCCTGACCCAGTTT
FAR7	ATGTCATTACGCGCTGTGTC	TGGCTATAACTGTCGGCGAT
FAS1	CGGCAAAATATACGAAGCTGGA	CCAGTCGGCGAAGTGAGATA
FAS2	GACATATTACGGGCGTTGGG	AGCCGCCAATATCATCTCCT
FAS3	AATACCAGCCAACTTGCACT	TGATCGCAGTGAATCCTCGA
FAS4	TGTGTATCGGGCAGAACAGA	ACGCGTATCCTCTGACAACA
FAS5	CAACGCGTGGCTTAGGTATC	GAGAGACAATGAAGGGCCCT
ACT1	TGGAATCCAGCTCGTACGTT	CGTCCCCGGCTAATCTGTAA
ACT2	GCTTGGACATGATGCAGGAG	CAGGCTCATGTTCTGGGAGA
ACT3	GCGTTAGTGTAGCAGCAGTC	AATTTTGGGTTGGGGCAGTC
ACT4	TAGTGCCCGACGGTTATTCA	GACAGTGCCTTTCAACCCAG
RPS15	AGGCTTGTATGTGACTGA	GTTGGCTCTATTGTAGGTATC
